# Supplementary material for: Parafoveal vessel loss and correlation between peripapillary vessel density and cognitive performance in amnestic mild cognitive impairment and early Alzheimer’s Disease on optical coherence tomography angiography
Source: PLoS One. 2019 Apr 2;14(4):e0214685. doi: 10.1371/journal.pone.0214685 (PMC6445433; doi:10.1371/journal.pone.0214685)
Supplement: S1 Dataset — (XLSX) [file pone.0214685.s002.xlsx]

## Sheet: Macula Parafoveal
Group	Age	IOL	CDR (Global)	Craft Story Imm	Craft Story Del	RVALT DEL	Moca	Superficial VD	Superficial VLD	Superficial AFI	Deep VD	Whole Retina VD	FAZ
aMCI/eAD	63.9726	16	0.5	10	11	10	22	31.1	22.6014	0.281769	59.1	40.9	0.106
aMCI/eAD	78.2505	15	0.5	15	12	4	23	37.7	10.572	0.376137	41.3	39.1	0.277
aMCI/eAD	93.7413	19	0.5	6	3	3	13	31.7	9.275	0.376137	50	32.9	0.341
aMCI/eAD	69.7878	21	0.5	8	4	0	22	43.5	17.7332	0.385804	49.8	53.1	0.146
aMCI/eAD	63.45	17	1	10	8	4	18	44.1	17.6305	0.375451	51.9	54.7	0.34
aMCI/eAD	68.0712	16	0.5	5	0	1	23	44.3	18.3457	0.374839	50.9	52.6	0.171
aMCI/eAD	79.5236	16	0.5	8	7	1	21	35.4	10.8198	0.479231	42.5	49.5	0.43
aMCI/eAD	69.5825	15	0.5	6	0	0	23	47.2	18.4418	0.38538	51.5	55.5	0.288
aMCI/eAD	62.4942	16	0.5	10	12	1	16	40.9	19.5231	0.338749	44.6	48.3	0.157
aMCI/eAD	75.2361	10	0.5	10	10	2	27	41.5	14.3862	0.382408	56.6	47.9	0.186
aMCI/eAD	81.9439	17	0.5	11	7	0	21	48.2	19.4785	0.397047	49.4	58	0.233
aMCI/eAD	78.9432	13	0.5	12	5	6	23	46.7	17.5493	0.396914	48.1	54.1	0.354
aMCI/eAD	74.883	17	0.5	13	7	1	20	35.8	15.7892	0.328012	51.9	41.1	0.289
aMCI/eAD	72.115	18	0.5	12	0	0	22	40.2	17.5874	0.376882	49.2	49.7	0.272
aMCI/eAD	71.2772	16	1	8	0	0	15	43.2	17.5011	0.393282	44.8	53.4	0.2
aMCI/eAD	65.1417	16	0.5	9	0	0	15	39.2	15.2662	0.372263	50.5	48.9	0.156
Control	66.2313	17	0	16	15	5	25	43.9	17.4624	0.368812	47.7	52.6	0.118
Control	76.4873	13	0	21	21	8	29	43.8	15.6955	0.436957	51.3	53.5	0.078
Control	93.7604	13	0	18	20	12	27	33.7	11.8463	0.398753	49	42.2	0.427
Control	69.82	19	0	16	14	12	29	44.7	12.1425	0.457067	50.6	55.9	0.377
Control	67.1923	20	0	22	21	15	29	43.2	18.6624	0.361773	50.2	53.1	0.235
Control	70.1081	16	0	18	13	6	24	45.6	15.7122	0.439012	47.8	55.5	0.433
Control	81.5003	14	0	17	15	13	23	48.4	19.6386	0.398008	52.3	62.4	0.201
Control	67.7947	14	0	14	12	13	27	52.3	19.1672	0.459396	54.2	60.8	0.288
Control	64.1807	18	0	15	14	13	27	44.7	20.7545	0.347365	47	53	0.055
Control	75.8768	17	0	15	15	9	26	44.4	13.8069	0.454612	51.3	56.9	0.434
Control	80.5941	17	0	16	16	13	24	46	16.4371	0.414765	50.4	56.1	0.327
Control	78.3628	17	0	17	18	15	29	49	18.1861	0.428961	47	58.7	0.367
Control	78.3326	16	0	19	17	11	30	39	16.5523	0.380388	51.1	52.1	0.144
Control	69.588	16	0	18	16	10	29	43.1	14.5119	0.414384	45.5	55.3	0.377
Control	70.4422	20	0	19	19	12	29	46	18.8657	0.384224	56	56.5	0.114
Control	67.2663	15	0	11	13	6	26	44.3	18.2915	0.363024	49.4	53.8	0.364

## Sheet:  Disc Peripapillary
Group	Moca	RPC VD	RPC VD Superior Quadrant	RPC VD Capiallry	RPC VLD (Phansalkar)	Superficial VD (Phansalkar)	Superficial VLD (Phansalkar)	RNFL Global	RNFL Superior
aMCI	23	42.3	42.7	32.4796	14.4595	39.0351	15.5093	83	107
aMCI	13	45.1	45.2	34.2975	13.805	40.83	14.9753	93	105.5
aMCI	22	50.4	48.55	38.7919	16.4776	43.5507	17.0549	105	114.5
aMCI	18	48.1	51.15	37.3777	15.9563	47.0478	18.2398	92	101
aMCI	23	48.4	49.9	37.8482	17.4307	45.8023	18.3188	95	96.5
aMCI	21	31.6	26.6	20.3034	11.4213	33.1317	12.6707	85	97
aMCI	23	43.6	40.15	31.5295	12.5187	36.8956	14.1327	82	89.5
aMCI	16	45.7	47.95	32.8129	14.0731	40.5856	15.4189	98	112
aMCI	27	51.2	50.85	39.5896	18.4309	48.7068	20.0023	112	115.5
aMCI	21	50.3	57.95	37.508	14.9223	46.9705	18.4494	103	135
aMCI	23	50.8	48.55	39.4	15.6494	39.7219	16.1443	97	103
aMCI	20	47.8	44.6	34.4863	15.9049	48.0697	17.8596	113	125
aMCI	22	49.8	51.85	34.7845	17.0194	47.748	18.8828	98	117
aMCI	15	50.6	50.9	36.3302	16.1537	48.9237	17.6985	121	137
aMCI	15	48.2	54.45	36.8518	14.2624	40.445	15.518	89	104.5
Control	29	53.2	54.85	41.6762	17.5674	46.6214	18.2871	106	113.5
Control	27	49.5	43.8	38.3144	16.5974	43.4683	15.6962	93	89
Control	27	52.9	56.25	39.0088	15.4021	42.2865	16.2282	111	130.5
Control	29	49.2	50.45	38.0667	15.0916	44.6908	17.557	99	111
Control	24	47.7	46.35	35.5617	14.342	43.6247	17.1231	94	114.5
Control	23	50	47.95	36.4972	15.6894	42.4826	17.3889	113	117
Control	29	49.1	48.6	37.4244	16.1657	46.2881	17.3993	90	108
Control	27	51.6	52.25	39.1391	16.6781	46.1225	17.7053	120	126.5
Control	26	47.4	52.75	36.3613	16.0179	42.9617	17.3143	106	139
Control	24	48.3	52.15	37.4357	15.1323	43.2163	17.5853	87	107.5
Control	29	48.9	48.8	38.5105	17.4438	48.9289	19.2397	98	111
Control	30	50.4	48.5	37.1416	17.4762	53.0756	18.3909	88	96
Control	29	47.5	42.8	35.8221	13.5447	37.7898	13.3911	75	77.5
Control	29	48	46.15	37.391	16.5348	44.4899	17.2924	108	135.5
Control	26	50.7	46.05	39.3518	17.3481	48.8904	18.91	103	95.5
